# Supplementary material for: Mapping the prevalence of household-scale livestock ownership by animal taxon in low- and middle-income countries: A prediction model using template model builder
Source: PLoS One. 2026 Jul 31;21(7):e0355207. doi: 10.1371/journal.pone.0355207 (PMC13426965; doi:10.1371/journal.pone.0355207)
Supplement: S2 File — (XLSX) [file pone.0355207.s002.xlsx]

## Sheet: Codebook
Variable	Definition	Category label	Category definition	Source
ISO3	Three-letter country code			https://wits.worldbank.org/wits/wits/witshelp/content/codes/country_codes.htm
Country	Country name			https://wits.worldbank.org/wits/wits/witshelp/content/codes/country_codes.htm
Region	Region of the globe as defined by the World Bank	EAP	East Asia and Pacific	https://datatopics.worldbank.org/sdgatlas/archive/2017/the-world-by-region.html
		ECA	Europe and Central Asia
		LAC	Latin America and Caribben
		MENA	Middle East and North Africa
		SA	South Asia
		SSA	Sub-Saharan Africa
Survey	Type and source of survey	DHS	Demographic and Health Survey	https://dhsprogram.com/
		MIS	Malaria Indicator Survey	https://dhsprogram.com/
		AIS	AIDS Indicator Survey	https://dhsprogram.com/
		MICS	Multiple Indicator Cluster Survey	https://mics.unicef.org/surveys
		CFPS	China Family Panel Studies	https://opendata.pku.edu.cn/dataverse/CFPS
Year	Year in which the survey was conducted
Clusters	Number of clusters included in the survey
Households	Number of households included in the survey
Poultry_Obs	Number of households with information on poultry ownership
Poultry_Pct	Percent of households owning poultry
Swine_Obs	Number of households with information on swine ownership
Swine_Pct	Percent of households owning swine
Ruminant_Obs	Number of households with information on ruminant ownership
Ruminant_Pct	Percent of households owning ruminants

## Sheet: Survey_summary
ISO3	Country	Region	Survey	Year	Clusters	Households	Poultry_Obs	Poultry_Pct	Swine_Obs	Swine_Pct	Ruminant_Obs	Ruminant_Pct
AFG	Afghanistan	SA	MICS	2011	449	13468	13094	0.489232	13094	0	13094	0.523522
AFG	Afghanistan	SA	DHS	2015	956	24168	24158	0.521691	24158	0	24158	0.599387
AFG	Afghanistan	SA	MICS	2023	972	23338	23203	0.411197	23203	0	23203	0.480283
AGO	Angola	SSA	DHS	2015	625	16007	16007	0.237334	16007	0.084463	16007	0.144687
AGO	Angola	SSA	DHS	2023	630	16157	16157	0.253141	16157	0.0927152	16157	0.139568
ARM	Armenia	ECA	DHS	2010	308	6693	6693	0.193336	6693	0.0473629	6693	0.134917
ARM	Armenia	ECA	DHS	2016	313	7889	7882	0.226973	7882	0.0556965	7882	0.183456
AZE	Azerbaijan	ECA	DHS	2006	318	7159	7159	0.404526	7159	0.0018159	7159	0.304651
AZE	Azerbaijan	ECA	MICS	2023	616	12360	10815	0.500139	10815	0.00434582	10815	0.28516
BDI	Burundi	SSA	MICS	2005	548	7048	7037	0.205201	7037	0.0810004	7037	0.442518
BDI	Burundi	SSA	DHS	2010	376	8506	8506	0.301317	8506	0.158947	8506	0.439925
BDI	Burundi	SSA	MIS	2012	200	4836	4836	0.324028	4836	0.223945	4836	0.472084
BDI	Burundi	SSA	DHS	2016	554	15868	15868	0.340308	15868	0.244265	15868	0.499433
BEN	Benin	SSA	DHS	2012	750	17422	17422	0.257146	0	-	17422	0.232924
BEN	Benin	SSA	MICS	2014	727	14606	14076	0.349318	14076	0.0664962	14076	0.281614
BEN	Benin	SSA	DHS	2017	555	14022	14022	0.460633	14022	0.0893596	14022	0.371131
BEN	Benin	SSA	MICS	2022	793	17448	16788	0.363474	16788	0.0652847	16788	0.324041
BFA	Burkina Faso	SSA	MICS	2006	197	4610	4604	0.662033	4604	0.154648	4604	0.713293
BFA	Burkina Faso	SSA	DHS	2010	573	14424	14424	0.6736	0	-	14424	0.705352
BFA	Burkina Faso	SSA	MIS	2014	252	6385	6385	0.6213	6385	0.127173	6385	0.659984
BFA	Burkina Faso	SSA	MIS	2017	245	6294	6294	0.67048	6294	0.157293	6294	0.713854
BFA	Burkina Faso	SSA	DHS	2021	514	13178	13178	0.55236	13178	0.0780847	13178	0.555092
BGD	Bangladesh	SA	DHS	2007	361	10321	10321	0.614863	0	-	10321	0.400058
BGD	Bangladesh	SA	DHS	2011	600	17025	17025	0.566579	0	-	17025	0.431542
BGD	Bangladesh	SA	MICS	2012	2756	55120	51893	0.56603	51893	0.0173819	51893	0.468734
BGD	Bangladesh	SA	DHS	2014	600	17191	17191	0.551277	0	-	17191	0.399919
BGD	Bangladesh	SA	DHS	2017	672	19354	19354	0.550429	0	-	19354	0.368244
BGD	Bangladesh	SA	MICS	2019	3220	64400	61120	0.495075	61120	0.0854548	61120	0.411927
BGD	Bangladesh	SA	DHS	2022	674	29930	29930	0.502205	0	-	29930	0.373371
BLZ	Belize	LAC	MICS	2011	168	4200	3786	0.223191	3786	0.0620708	3786	0.0662969
BLZ	Belize	LAC	MICS	2016	188	4522	4008	0.211078	4008	0.0553892	4008	0.0476547
BTN	Bhutan	SA	MICS	2010	699	15400	14676	0.382325	14676	0.129054	14676	0.592191
CAF	Central African Republic	SSA	MICS	2006	355	9185	9175	0.338202	0	-	9175	0.191499
CAF	Central African Republic	SSA	MICS	2010	429	11966	11728	0.385317	11728	0.0837312	11728	0.169424
CAF	Central African Republic	SSA	MICS	2019	451	8994	8126	0.177455	8126	0.0404873	8126	0.109648
CHN	China	EAP	CFPS	2014	1755	13946	6815	0.351724	6815	0.209538	6815	0.155979
CIV	Cote d'Ivoire	SSA	MICS	2006	304	6918	6915	0.307158	6915	0.0390456	6915	0.213594
CIV	Cote d'Ivoire	SSA	DHS	2012	351	9589	9589	0.262175	9589	0.0241944	9589	0.189801
CIV	Cote d'Ivoire	SSA	MICS	2016	511	12768	11874	0.303436	11874	0.0314132	11874	0.238925
CIV	Cote d'Ivoire	SSA	DHS	2021	539	14651	14651	0.248379	0	-	14651	0.199031
CMR	Cameroon	SSA	MICS	2006	466	6540	6538	0.331753	6538	0.105537	6538	0.247476
CMR	Cameroon	SSA	DHS	2011	578	14106	14100	0.333121	14100	0.0768794	14100	0.234326
CMR	Cameroon	SSA	MICS	2014	475	10748	10211	0.340417	10211	0.128293	10211	0.229556
CMR	Cameroon	SSA	DHS	2018	430	11639	11639	0.281811	11639	0.0655555	11639	0.196838
CMR	Cameroon	SSA	MIS	2022	444	6008	6008	0.309754	6008	0.0762317	6008	0.218542
COD	Democratic Republic of Congo	SSA	MICS	2010	383	11490	11391	0.360636	11391	0.055658	11391	0.185146
COD	Democratic Republic of Congo	SSA	DHS	2013	536	17976	17972	0.45276	17972	0.0795682	17972	0.204874
COD	Democratic Republic of Congo	SSA	MICS	2018	709	20810	20791	0.329325	20791	0.0972055	20791	0.176711
COD	Democratic Republic of Congo	SSA	DHS	2023	778	26089	26089	0.376481	26089	0.0755108	26089	0.200199
COG	Congo	SSA	DHS	2011	384	11551	11551	0.304389	11551	0.0248463	11551	0.08285
COG	Congo	SSA	MICS	2015	531	13275	12807	0.256969	12807	0.0343562	12807	0.0903412
COM	Comoros	SSA	DHS	2012	252	4482	4482	0.230924	0	-	4482	0.35386
COM	Comoros	SSA	MICS	2022	357	6801	6153	0.136031	6153	0.0100764	6153	0.258573
CRI	Costa Rica	LAC	MICS	2011	368	6797	5552	0.131484	5552	0.0322406	5552	0.0432277
CRI	Costa Rica	LAC	MICS	2018	500	10093	8483	0.132029	8483	0.0199222	8483	0.0410232
CUB	Cuba	LAC	MICS	2019	454	10896	10406	0.198155	10406	0.17413	10406	0.0856237
DJI	Djibouti	MENA	MICS	2006	215	4289	4281	0.015417	4281	0	4281	0.159542
DOM	Dominican Republic	LAC	DHS	2007	1358	30879	30879	0.226076	30879	0.10376	30879	0.0869199
DOM	Dominican Republic	LAC	DHS	2013	524	11426	11421	0.170475	11421	0.0517468	11421	0.0533228
DOM	Dominican Republic	LAC	MICS	2014	2075	33097	31119	0.153154	31119	0.0543398	31119	0.0553038
DOM	Dominican Republic	LAC	MICS	2019	1747	34982	31454	0.119667	31454	0.0443823	31454	0.0541743
DZA	Algeria	MENA	MICS	2013	1120	28000	27175	0.064471	27175	0	27175	0.107672
DZA	Algeria	MENA	MICS	2019	1253	31325	29836	0.0628435	29836	0	29836	0.0908299
EGY	Egypt	MENA	DHS	2008	1122	16675	16675	0.175892	16675	0.0451574	16675	0.127736
EGY	Egypt	MENA	DHS	2014	1835	28082	28077	0.0731916	28077	0.0233643	28077	0.0935997
ETH	Ethiopia	SSA	DHS	2011	412	11454	11454	0.461585	11454	0	11454	0.737384
ETH	Ethiopia	SSA	DHS	2016	642	16491	16491	0.351161	16491	0	16491	0.573464
ETH	Ethiopia	SSA	DHS	2019	305	8578	8578	0.313943	8578	0	8578	0.55246
FJI	Fiji	EAP	MICS	2021	300	6000	5464	0.178075	5464	0.109627	5464	0.183382
GAB	Gabon	SSA	DHS	2012	336	9703	9703	0.251572	9703	0.00690508	9703	0.0559621
GAB	Gabon	SSA	DHS	2019	352	10545	10545	0.113893	10545	0.00218113	10545	0.0247511
GEO	Georgia	ECA	MICS	2018	706	14120	12238	0.345808	12238	0.13262	12238	0.247916
GHA	Ghana	SSA	MICS	2006	300	4336	4336	0.450876	4336	0.0625	4336	0.359087
GHA	Ghana	SSA	DHS	2008	411	11732	11732	0.381521	11732	0.0558302	11732	0.274804
GHA	Ghana	SSA	MICS	2011	810	12150	11925	0.518658	11925	0.0948428	11925	0.403774
GHA	Ghana	SSA	DHS	2014	427	11771	11771	0.372186	11771	0.0481692	11771	0.268456
GHA	Ghana	SSA	MIS	2016	200	5824	5824	0.350446	5824	0.0437843	5824	0.254808
GHA	Ghana	SSA	MICS	2018	660	13202	12886	0.415412	12886	0.0668943	12886	0.304982
GHA	Ghana	SSA	MIS	2019	200	5782	5782	0.351781	5782	0.0456589	5782	0.251989
GHA	Ghana	SSA	DHS	2022	618	17863	17863	0.382131	17863	0.0345967	17863	0.278173
GIN	Guinea	SSA	DHS	2012	300	7024	7024	0.402762	7024	0.0143793	7024	0.42668
GIN	Guinea	SSA	MICS	2016	419	8380	8062	0.350781	8062	0.0171173	8062	0.382411
GIN	Guinea	SSA	DHS	2018	401	7814	7814	0.423471	7814	0.0185564	7814	0.398388
GIN	Guinea	SSA	MIS	2021	169	3952	3952	0.393978	3952	0	3952	0.401316
GMB	Gambia	SSA	MICS	2005	226	3598	3592	0.642539	0	-	3592	0.549276
GMB	Gambia	SSA	MICS	2010	390	7800	7790	0.493453	7790	0.0120668	7790	0.507317
GMB	Gambia	SSA	DHS	2013	281	6217	6217	0.474988	6217	0.00804246	6217	0.40904
GMB	Gambia	SSA	MICS	2018	390	7750	7399	0.494932	7399	0.00554129	7399	0.474794
GMB	Gambia	SSA	DHS	2019	280	6512	6512	0.45992	6512	0.0179668	6512	0.438882
GNB	Guinea-Bissau	SSA	MICS	2006	321	5103	5093	0.457098	5093	0.289024	5093	0.434518
GNB	Guinea-Bissau	SSA	MICS	2014	341	6820	6601	0.611423	6601	0.337373	6601	0.487805
GNB	Guinea-Bissau	SSA	MICS	2019	375	7500	7379	0.657677	7379	0.335682	7379	0.738311
GTM	Guatemala	LAC	DHS	2015	858	21308	21307	0.482048	21307	0.139532	21307	0.0745764
GUY	Guyana	LAC	AIS	2005	120	2607	2605	0.19501	2605	0	2605	0.0664107
GUY	Guyana	LAC	DHS	2009	325	5608	5608	0.237696	0	-	5608	0.113588
GUY	Guyana	LAC	MICS	2014	296	5904	5063	0.17934	5063	0.0316018	5063	0.0734742
GUY	Guyana	LAC	MICS	2020	417	8285	7059	0.157954	7059	0.0305992	7059	0.067715
HND	Honduras	LAC	DHS	2005	1046	18347	18347	0.553933	18347	0.13479	18347	0.129721
HND	Honduras	LAC	DHS	2011	1148	21362	21362	0.480901	21362	0.100646	21362	0.12012
HND	Honduras	LAC	MICS	2019	1221	24643	20635	0.370487	20635	0.0823358	20635	0.0683305
HTI	Haiti	LAC	DHS	2006	339	9909	9909	0.48017	9909	0.315774	9909	0.416894
HTI	Haiti	LAC	DHS	2012	400	11774	11774	0.462035	0	-	11774	0.432139
HTI	Haiti	LAC	DHS	2016	450	13315	13315	0.509726	0	-	13315	0.422005
IDN	Indonesia	EAP	DHS	2012	1832	43664	43650	0.366323	43650	0.0471249	43650	0.106254
IDN	Indonesia	EAP	DHS	2017	1970	47773	47764	0.340047	47764	0.0484675	47764	0.113642
IND	India	SA	DHS	2006	3850	108492	108492	0.175626	0	-	108492	0.34315
IND	India	SA	DHS	2015	28481	598217	598217	0.176643	0	-	598217	0.429444
IND	India	SA	DHS	2020	30128	633932	633932	0.179705	633932	0.0529789	633932	0.429576
IRQ	Iraq	MENA	MICS	2011	3658	36592	35699	0.213087	0	-	35699	0.198073
IRQ	Iraq	MENA	MICS	2018	1710	20521	20202	0.0772696	20202	0.000742501	20202	0.0988021
JAM	Jamaica	LAC	MICS	2011	240	4837	3997	0.0835627	3997	0.064048	3997	0.148611
JAM	Jamaica	LAC	MICS	2022	229	4653	4112	0.0486381	4112	0.0269942	4112	0.0452335
KAZ	Kazakhstan	ECA	MICS	2010	780	16380	15800	0.137658	15800	0.0368354	15800	0.204747
KAZ	Kazakhstan	ECA	MICS	2015	839	16791	16499	0.137705	16499	0.0325474	16499	0.181102
KAZ	Kazakhstan	ECA	MICS	2024	1000	24000	22440	0.0811497	22440	0.0118538	22440	0.118226
KEN	Kenya	SSA	DHS	2008	398	8975	8975	0.495487	0	-	8975	0.538719
KEN	Kenya	SSA	DHS	2014	1594	36229	36224	0.535915	0	-	36224	0.563494
KEN	Kenya	SSA	MIS	2015	182	4739	4739	0.449673	0	-	4739	0.462545
KEN	Kenya	SSA	MIS	2020	298	7938	7938	0.489544	7938	0.0181406	7938	0.431343
KEN	Kenya	SSA	DHS	2022	1691	37738	37738	0.5	0	-	37738	0.505379
KGZ	Kyrgyzstan	ECA	MICS	2005	400	4596	4596	0.362707	0	-	4596	0.407311
KGZ	Kyrgyzstan	ECA	DHS	2012	316	8028	8027	0.334621	8027	0.00473402	8027	0.504298
KGZ	Kyrgyzstan	ECA	MICS	2014	398	7190	6933	0.334199	6933	0.00360594	6933	0.448435
KGZ	Kyrgyzstan	ECA	MICS	2018	360	7200	6968	0.287313	6968	0.00416188	6968	0.374426
KGZ	Kyrgyzstan	ECA	MICS	2023	360	7200	6626	0.240417	6626	0.00301841	6626	0.376396
KHM	Cambodia	EAP	DHS	2005	557	14103	14103	0.614266	14103	0.378926	14103	0.489896
KHM	Cambodia	EAP	DHS	2010	611	15568	15568	0.561729	15568	0.209018	15568	0.382066
KHM	Cambodia	EAP	DHS	2014	611	15770	15770	0.549081	15770	0.154788	15770	0.31376
KHM	Cambodia	EAP	DHS	2021	709	20763	20763	0.52006	0	-	20763	0.282329
KIR	Kiribati	EAP	MICS	2019	164	3280	3071	0.352328	3071	0.8831	0	-
LAO	Laos	EAP	MICS	2006	300	5432	5431	0.71497	5431	0.504143	5431	0.507825
LAO	Laos	EAP	MICS	2012	998	19960	18843	0.705302	18843	0.406358	18843	0.444144
LAO	Laos	EAP	MICS	2017	1165	23299	22278	0.720846	22278	0.383203	22278	0.429527
LAO	Laos	EAP	MICS	2023	1050	20993	20320	0.641339	20320	0.25497	20320	0.468848
LBR	Liberia	SSA	DHS	2007	298	6746	6735	0.358278	6735	0.0265776	6735	0.0519673
LBR	Liberia	SSA	MIS	2011	150	4128	4128	0.28343	4128	0.0261628	4128	0.0763081
LBR	Liberia	SSA	DHS	2013	322	9333	9333	0.392264	9333	0.027001	9333	0.128683
LBR	Liberia	SSA	MIS	2016	150	4186	4186	0.39656	4186	0.0181558	4186	0.111801
LBR	Liberia	SSA	DHS	2019	325	8966	8966	0.432969	8966	0.0250948	8966	0.101606
LBR	Liberia	SSA	MIS	2022	150	4274	4274	0.39401	4274	0.0245672	4274	0.12424
LCA	Saint Lucia	LAC	MICS	2012	100	2009	1718	0.0436554	1718	0.0267753	1718	0.048312
LSO	Lesotho	SSA	DHS	2009	400	9269	9263	0.325057	9263	0.123394	9263	0.447803
LSO	Lesotho	SSA	DHS	2014	399	9314	9314	0.307065	9314	0.138931	9314	0.412605
LSO	Lesotho	SSA	MICS	2018	400	10413	8845	0.286942	8845	0.125947	8845	0.413567
LSO	Lesotho	SSA	DHS	2023	400	9765	9765	0.29022	9765	0.11275	9765	0.363338
MDG	Madagascar	SSA	DHS	2008	594	17709	17709	0.55757	17709	0.142809	17709	0.329437
MDG	Madagascar	SSA	MIS	2016	358	11259	11259	0.526068	0	-	11259	0.31779
MDG	Madagascar	SSA	MICS	2018	774	20117	17867	0.599261	17867	0.168411	17867	0.336934
MDG	Madagascar	SSA	DHS	2021	650	20317	20317	0.565782	20317	0.163656	20317	0.308412
MEX	Mexico	LAC	MICS	2015	531	11825	10753	0.153539	10753	0.0513345	10753	0.0506835
MLI	Mali	SSA	MICS	2009	932	13980	13845	0.422824	13845	0.0169014	13845	0.594511
MLI	Mali	SSA	DHS	2012	413	9994	9993	0.388272	0	-	9993	0.612929
MLI	Mali	SSA	MIS	2015	177	4219	4219	0.523821	4219	0.0374496	4219	0.634274
MLI	Mali	SSA	MICS	2015	594	12460	11825	0.404144	11825	0.0325581	11825	0.589514
MLI	Mali	SSA	DHS	2018	345	9420	9420	0.38758	0	-	9420	0.559236
MLI	Mali	SSA	MIS	2021	224	5615	5615	0.473553	5615	0.0117542	5615	0.638646
MLI	Mali	SSA	DHS	2023	407	9606	9606	0.451072	9606	0.012284	9606	0.554029
MMR	Myanmar	EAP	DHS	2016	441	12446	12446	0.401093	12446	0.244657	12446	0.234694
MNG	Mongolia	EAP	MICS	2005	253	5908	5908	0.007109	5908	0.00423155	5908	0.397596
MNG	Mongolia	EAP	MICS	2010	187	4675	4447	0.00809535	4447	0.00292332	4447	0.161232
MNG	Mongolia	EAP	MICS	2016	620	15500	14805	0.008308	14805	0.0122931	14805	0.395339
MNG	Mongolia	EAP	MICS	2018	580	14500	13787	0.0056575	13787	0.00145064	13787	0.437441
MOZ	Mozambique	SSA	MICS	2008	715	11310	11309	0.480502	11309	0.103015	11309	0.206119
MOZ	Mozambique	SSA	DHS	2011	610	13919	13919	0.473669	13919	0.107838	13919	0.201882
MOZ	Mozambique	SSA	AIS	2015	306	7116	7115	0.423893	7115	0.0971188	7115	0.191286
MOZ	Mozambique	SSA	MIS	2018	224	6156	6156	0.425439	6156	0.102339	6156	0.166667
MOZ	Mozambique	SSA	DHS	2022	617	14131	14131	0.386951	14131	0.0936239	14131	0.159578
MRT	Mauritania	SSA	MICS	2011	516	10320	10100	0.163168	10100	0	10100	0.360297
MRT	Mauritania	SSA	MICS	2015	414	11874	11759	0.198741	11759	0	11759	0.610511
MRT	Mauritania	SSA	DHS	2020	1200	11624	11624	0.232536	11624	0	11624	0.603579
MWI	Malawi	SSA	MICS	2006	1038	23165	23161	0.548336	23161	0.0964984	23161	0.277233
MWI	Malawi	SSA	DHS	2010	849	24422	24422	0.564163	24422	0.116575	24422	0.305544
MWI	Malawi	SSA	MIS	2012	140	3382	3382	0.413956	0	-	3382	0.222354
MWI	Malawi	SSA	MICS	2013	1066	26654	24993	0.5011	24993	0.121834	24993	0.327612
MWI	Malawi	SSA	MIS	2014	140	3400	3400	0.444412	0	-	3400	0.233824
MWI	Malawi	SSA	DHS	2015	798	24629	24629	0.416582	24629	0.0949287	24629	0.261074
MWI	Malawi	SSA	MIS	2017	150	3702	3702	0.340897	3702	0.0678012	3702	0.167747
MWI	Malawi	SSA	MICS	2020	1030	24769	23399	0.397496	23399	0.0875251	23399	0.222488
MWI	Malawi	SSA	DHS	2024	747	21658	21658	0.369609	21658	0.0660264	21658	0.188845
NAM	Namibia	SSA	DHS	2006	500	9135	9118	0.37245	9118	0	9118	0.344264
NAM	Namibia	SSA	DHS	2013	550	9805	9800	0.377449	9800	0	9800	0.398571
NER	Niger	SSA	DHS	2012	476	10750	10750	0.394512	10750	0	10750	0.65293
NER	Niger	SSA	MIS	2021	207	4681	4681	0.415723	4681	0	4681	0.642811
NGA	Nigeria	SSA	DHS	2008	886	33649	33649	0.436179	33649	0.0291539	33649	0.408184
NGA	Nigeria	SSA	MICS	2011	1480	29349	29065	0.468536	29065	0.0313779	29065	0.435335
NGA	Nigeria	SSA	DHS	2013	896	38522	38522	0.397721	38522	0.0230518	38522	0.389959
NGA	Nigeria	SSA	MIS	2015	308	7305	7305	0.386585	0	-	7305	0.362628
NGA	Nigeria	SSA	MICS	2017	2239	35747	33865	0.392736	33865	0.0299719	33865	0.376879
NGA	Nigeria	SSA	DHS	2018	1389	39964	39964	0.348889	39964	0.0196927	39964	0.336528
NGA	Nigeria	SSA	MIS	2021	567	13662	13662	0.35661	13662	0.0363783	13662	0.318767
NGA	Nigeria	SSA	MICS	2021	2079	41532	39564	0.35004	39564	0.0274492	39564	0.315135
NGA	Nigeria	SSA	DHS	2024	1380	39675	39675	0.291997	0	-	39675	0.251367
NPL	Nepal	SA	DHS	2006	260	8639	8639	0.451441	8639	0.108346	8639	0.732724
NPL	Nepal	SA	DHS	2011	289	10783	10783	0.411852	10783	0.109895	10783	0.628026
NPL	Nepal	SA	MICS	2014	519	12975	12405	0.365175	12405	0.381137	12405	0.678194
NPL	Nepal	SA	DHS	2016	196	5654	5654	0.361337	5654	0.0974531	5654	0.613017
NPL	Nepal	SA	MICS	2019	512	12800	12649	0.361214	12649	0.376314	12649	0.663294
NPL	Nepal	SA	DHS	2022	476	13755	13755	0.428208	13755	0.107379	13755	0.674809
NPL	Nepal	SA	MICS	2024	540	12960	12799	0.0757872	12799	0.0789905	12799	0.670209
PAK	Pakistan	SA	DHS	2006	972	95339	13742	0.303377	13742	0	13742	0.485301
PAK	Pakistan	SA	DHS	2012	498	12943	12943	0.208607	12943	0	12943	0.377656
PAK	Pakistan	SA	DHS	2017	561	14431	14427	0.255077	14427	0	14427	0.386082
PAN	Panama	LAC	MICS	2013	544	10951	9881	0.401781	9881	0.0998887	9881	0.098573
PER	Peru	LAC	DHS	2007	1604	41908	36292	0.442549	36292	0.217514	36292	0.296539
PER	Peru	LAC	DHS	2009	976	24341	24341	0.452036	24341	0.210673	24341	0.280761
PER	Peru	LAC	DHS	2010	976	24130	24130	0.465189	24130	0.21351	24130	0.29022
PER	Peru	LAC	DHS	2011	976	24041	24041	0.446404	24041	0.194127	24041	0.27894
PER	Peru	LAC	DHS	2012	1226	24169	24169	0.44586	24169	0.188175	24169	0.25781
PHL	Philippines	EAP	DHS	2017	1249	27421	27421	0.361657	27421	0.155465	27421	0.14405
PHL	Philippines	EAP	DHS	2022	1247	30309	30309	0.387674	30309	0.120855	30309	0.129961
PNG	Papua New Guinea	EAP	DHS	2017	767	15941	15904	0.168071	15904	0.323629	15904	0.0213783
PRY	Paraguay	LAC	MICS	2016	499	8008	7311	0.440159	7311	0.206538	7311	0.181918
PSE	Palestine	MENA	MICS	2014	400	10000	9117	0.0776571	9117	0	9117	0.0562685
PSE	Palestine	MENA	MICS	2020	420	10080	9321	0.0601867	9321	0	9321	0.0390516
RWA	Rwanda	SSA	DHS	2010	492	12450	12450	0.211165	12450	0.109157	12450	0.474297
RWA	Rwanda	SSA	MIS	2013	159	4750	4750	0.206947	4750	0.160211	4750	0.490947
RWA	Rwanda	SSA	DHS	2015	492	12631	12631	0.186921	12631	0.140211	12631	0.426015
RWA	Rwanda	SSA	MIS	2017	164	4847	4846	0.126909	4846	0.107718	4846	0.434173
RWA	Rwanda	SSA	DHS	2019	500	12884	12884	0.180301	12884	0.160587	12884	0.369528
SDN	Sudan	SSA	MICS	2010	560	14000	13785	0.278419	13785	0.279144	13785	0.467465
SDN	Sudan	SSA	MICS	2014	680	17000	15811	0.258617	15811	0.00234014	15811	0.41079
SEN	Senegal	SSA	DHS	2010	391	7902	7902	0.467856	0	-	7902	0.575171
SEN	Senegal	SSA	DHS	2012	200	4160	4160	0.511058	4160	0.021875	4160	0.563462
SEN	Senegal	SSA	DHS	2014	200	4206	4206	0.508321	4206	0.0225868	4206	0.568949
SEN	Senegal	SSA	DHS	2015	214	4487	4487	0.46267	4487	0.0242924	4487	0.533764
SEN	Senegal	SSA	DHS	2016	214	4420	4420	0.470136	4420	0.0221719	4420	0.557919
SEN	Senegal	SSA	DHS	2017	400	8333	8333	0.473899	0	-	8333	0.569423
SEN	Senegal	SSA	DHS	2018	214	4576	4576	0.481206	4576	0.0222902	4576	0.596372
SEN	Senegal	SSA	DHS	2019	214	4520	4520	0.462389	4520	0.0185841	4520	0.599779
SEN	Senegal	SSA	MIS	2020	207	4903	4903	0.48297	4903	0.0146849	4903	0.594126
SEN	Senegal	SSA	DHS	2023	399	8389	8389	0.411491	8389	0.0249136	8389	0.570271
SLE	Sierra Leone	SSA	DHS	2008	353	7159	7159	0.458584	7159	0.00866043	7159	0.134376
SLE	Sierra Leone	SSA	MICS	2010	480	11923	11368	0.396992	11368	0.00923645	11368	0.195637
SLE	Sierra Leone	SSA	DHS	2013	435	12629	12629	0.477789	12629	0.00435506	12629	0.226384
SLE	Sierra Leone	SSA	MIS	2016	336	6669	6669	0.520468	6669	0.0154446	6669	0.239466
SLE	Sierra Leone	SSA	MICS	2017	600	15605	15286	0.420777	15286	0.0074578	15286	0.205875
SLE	Sierra Leone	SSA	DHS	2019	313	7208	7208	0.588929	0	-	7208	0.256937
SLV	El Salvador	LAC	MICS	2014	708	14160	12507	0.352203	12507	0.0394179	12507	0.0707604
SOM	Somalia	SSA	MICS	2006	250	5449	5425	0.183594	5425	0	5425	0.534194
SSD	South Sudan	SSA	MICS	2010	398	9950	9320	0.275536	9320	0.279506	9320	0.452146
STP	Sao Tome and Principe	SSA	MICS	2014	131	3930	3490	0.387106	3490	0.152436	3490	0.0404011
STP	Sao Tome and Principe	SSA	MICS	2019	127	3728	3423	0.345603	3423	0.167689	3423	0.0709904
SUR	Suriname	LAC	MICS	2010	448	9356	7395	0.12238	7395	0.00378634	7395	0.0204192
SUR	Suriname	LAC	MICS	2018	470	9508	7887	0.105236	7887	0.00494485	7887	0.0237099
SWZ	Eswatini	SSA	DHS	2006	275	4789	4771	0.472857	0	-	4771	0.286313
SWZ	Eswatini	SSA	MICS	2010	365	5475	4832	0.506623	4832	0.0602235	4832	0.325538
SWZ	Eswatini	SSA	MICS	2014	347	5211	4865	0.584584	4865	0.0838643	4865	0.375745
SWZ	Eswatini	SSA	MICS	2022	351	5265	4671	0.554913	4671	0.0727896	4671	0.292015
TCD	Chad	SSA	MICS	2010	459	17668	16350	0.411498	16350	0.0827523	16350	0.534557
TCD	Chad	SSA	DHS	2014	624	17018	17012	0.488831	17012	0.0226899	17012	0.603868
TCD	Chad	SSA	MICS	2019	769	19217	18959	0.418957	18959	0.0740018	18959	0.573606
TGO	Togo	SSA	MICS	2006	300	4634	4633	0.470969	4633	0.123246	4633	0.389381
TGO	Togo	SSA	MICS	2010	448	6651	6034	0.524859	6034	0.175505	6034	0.365761
TGO	Togo	SSA	DHS	2013	330	9473	9473	0.494247	9473	0.128365	9473	0.339491
TGO	Togo	SSA	MIS	2017	171	4891	4891	0.520957	4891	0.157636	4891	0.393989
TGO	Togo	SSA	MICS	2017	420	8404	7916	0.440374	7916	0.145402	7916	0.334007
THA	Thailand	EAP	MICS	2016	1579	31010	28597	0.288807	28597	0.0384656	28597	0.104696
THA	Thailand	EAP	MICS	2019	1958	40660	35527	0.165198	35527	0.0192248	35527	0.103189
THA	Thailand	EAP	MICS	2022	1727	34540	29973	0.127615	29973	0.0145131	29973	0.0825076
TJK	Tajikistan	ECA	MICS	2005	290	6112	6111	0.317951	6111	0.000163639	6111	0.53281
TJK	Tajikistan	ECA	DHS	2012	356	6416	6416	0.195449	6416	0.000311721	6416	0.441552
TJK	Tajikistan	ECA	DHS	2017	366	7816	7816	0.166837	7816	0.000639713	7816	0.422467
TJK	Tajikistan	ECA	DHS	2023	370	8019	8019	0.157501	8019	0	8019	0.362763
TKM	Turkmenistan	ECA	MICS	2006	252	4365	4365	0.408935	4365	0.00641466	4365	0.51386
TKM	Turkmenistan	ECA	MICS	2016	305	6101	5860	0.382082	5860	0.0059727	5860	0.449659
TKM	Turkmenistan	ECA	MICS	2019	318	6361	6194	0.359541	6194	0.00113013	6194	0.445108
TKM	Turkmenistan	ECA	MICS	2024	340	6800	6654	0.273069	6654	0.003156	6654	0.365494
TLS	Timor-Leste	EAP	DHS	2009	455	11393	11393	0.782586	0	-	11393	0.559642
TLS	Timor-Leste	EAP	DHS	2016	455	11449	11449	0.701109	11449	0.749672	11449	0.470958
TON	Tonga	EAP	MICS	2019	139	2751	2498	0.378303	2498	0.65052	2498	0.264211
TUN	Tunisia	MENA	MICS	2012	480	9600	9167	0.250464	9167	0	9167	0.233773
TUN	Tunisia	MENA	MICS	2018	600	11996	11212	0.139761	11212	0	11212	0.165091
TUN	Tunisia	MENA	MICS	2023	500	11000	8893	0.120544	8893	0	8893	0.146632
TUV	Tuvalu	EAP	MICS	2020	59	772	630	0.420635	630	0.796825	0	-
TZA	Tanzania	SSA	AIS	2012	583	10024	10024	0.58749	10024	0.0599561	10024	0.359637
TZA	Tanzania	SSA	DHS	2015	608	12476	12476	0.512183	12476	0	12476	0.30707
TZA	Tanzania	SSA	MIS	2017	442	9292	9292	0.532609	9292	0.0582221	9292	0.306285
TZA	Tanzania	SSA	DHS	2022	628	15621	15621	0.442609	15621	0.0529416	15621	0.236605
UGA	Uganda	SSA	MIS	2009	170	4378	4378	0.515532	4378	0.146642	4378	0.485153
UGA	Uganda	SSA	DHS	2011	404	8948	8948	0.440545	8948	0.149195	8948	0.439428
UGA	Uganda	SSA	AIS	2011	470	11340	11340	0.469312	11340	0.149559	11340	0.464991
UGA	Uganda	SSA	MIS	2014	210	5314	5303	0.513483	5303	0.141052	5303	0.467094
UGA	Uganda	SSA	DHS	2016	696	19433	19433	0.492667	19433	0.183605	19433	0.432718
UGA	Uganda	SSA	MIS	2018	340	8912	8912	0.438959	8912	0.150135	8912	0.388016
UGA	Uganda	SSA	MIS	2024	322	9437	9437	0.458832	9437	0.151213	9437	0.371622
UZB	Uzbekistan	ECA	MICS	2006	375	8893	8893	0.375351	0	-	8893	0.480603
UZB	Uzbekistan	ECA	MICS	2022	556	15627	4177	0.365813	4177	0.00143644	4177	0.421834
VNM	Vietnam	EAP	MICS	2006	212	6079	6079	0.524757	0	-	6079	0.47294
VNM	Vietnam	EAP	MICS	2011	598	11874	11614	0.42621	11614	0.181763	11614	0.139745
VNM	Vietnam	EAP	MICS	2014	510	10200	9979	0.437018	9979	0.168554	9979	0.138892
VNM	Vietnam	EAP	MICS	2021	700	14000	13343	0.414599	13343	0.124785	13343	0.179795
VUT	Vanuatu	EAP	MICS	2023	237	5112	4326	0.539991	4326	0.379334	4326	0.238789
WSM	Samoa	EAP	MICS	2020	204	3675	3188	0.390841	3188	0.308657	3188	0.19197
YEM	Yemen	MENA	DHS	2013	781	17272	17250	0.22313	17250	0	17250	0.532348
YEM	Yemen	MENA	MICS	2023	839	21100	19664	0.115846	19664	0	19664	0.411666
ZAF	South Africa	SSA	DHS	2016	746	11051	11051	0.136458	11051	0.0233463	11051	0.103701
ZMB	Zambia	SSA	DHS	2007	319	7050	7050	0.482695	7050	0.0941844	7050	0.218298
ZMB	Zambia	SSA	DHS	2013	721	15785	15785	0.43364	15785	0.0885651	15785	0.232626
ZMB	Zambia	SSA	DHS	2018	545	12731	12731	0.406959	12731	0.0588328	12731	0.217658
ZMB	Zambia	SSA	DHS	2024	545	12735	12735	0.421908	12735	0.0506478	12735	0.215391
ZWE	Zimbabwe	SSA	DHS	2005	398	9201	9195	0.531485	9195	0.0315389	9195	0.466014
ZWE	Zimbabwe	SSA	MICS	2009	500	8992	8988	0.52648	8988	0.0299288	8988	0.489208
ZWE	Zimbabwe	SSA	DHS	2010	406	9655	9655	0.560021	9655	0.0308648	9655	0.479026
ZWE	Zimbabwe	SSA	MICS	2014	677	16922	15561	0.495598	15561	0.0292398	15561	0.502795
ZWE	Zimbabwe	SSA	DHS	2015	400	10470	10470	0.516619	0	-	10470	0.495033
ZWE	Zimbabwe	SSA	MICS	2019	462	12012	11086	0.523182	11086	0.0254375	11086	0.462385
