# Supplementary material for: Mapping the prevalence of household-scale livestock ownership by animal taxon in low- and middle-income countries: A prediction model using template model builder
Source: PLoS One. 2026 Jul 31;21(7):e0355207. doi: 10.1371/journal.pone.0355207 (PMC13426965; doi:10.1371/journal.pone.0355207)
Supplement: S3 File — (ZIP) [file pone.0355207.s003.zip]

Archive with 6 entries (6 files):
- Livestock_ownership_supplementary_file_S3d_Swine_SE.tif
- Livestock_ownership_supplementary_file_S3a_Poultry.tif
- Livestock_ownership_supplementary_file_S3b_Poultry_SE.tif
- Livestock_ownership_supplementary_file_S3e_Ruminants.tif
- Livestock_ownership_supplementary_file_S3f_Ruminants_SE.tif
- Livestock_ownership_supplementary_file_S3c_Swine.tif
